# Supplementary material for: Interactions between an Associative Amphiphilic Block Polyelectrolyte and Surfactants in Water: Effect of Charge Type on Solution Properties and Aggregation
Source: Polymers (Basel). 2021 May 25;13(11):1729. doi: 10.3390/polym13111729 (PMC8197838; doi:10.3390/polym13111729)
Supplement: Supplementary file 1 [file polymers-13-01729-s001.zip]

Archive with 1 entries (1 files):
- polymers-1238404-supplementary.pdf
